# Supplementary material for: Photocatalytic Degradation of Profenofos Using ZnO Nanoparticles Biosynthesized with Aqueous Grape Seed Extract
Source: Molecules. 2026 Jun 24;31(13):2221. doi: 10.3390/molecules31132221 (PMC13362803; doi:10.3390/molecules31132221)
Supplement: Supplementary file 1 [file molecules-31-02221-s001.zip]

Archive with 1 entries (1 files):
- molecules-4278268-supplementary.pdf
